# Supplementary material for: Marine algal (seaweed) flora of Terceira Island, Azores
Source: Biodivers Data J. 2020 Oct 2;8:e57462. doi: 10.3897/BDJ.8.e57462 (PMC7547052; doi:10.3897/BDJ.8.e57462)
Supplement: Supplementary material 1 — DP-TER-id_14160_normalized-redz.csv [file bdj-08-e57462-s001.csv]

occurrenceId	verbatimScientificName	scientificName	key	matchType	confidence	status	rank	kingdom	phylum	class	order	family	genus	species
	Chondracanthus teedei (Mertens ex Roth) Kützing	Chondracanthus teedii (Roth) Kütz.	5279143	FUZZY	100	SYNONYM	SPECIES	Plantae	Rhodophyta	Florideophyceae	Gigartinales	Gigartinaceae	Chondracanthus	Chondracanthus teedei
	Gayliella flaccida (Harvey ex Kützing) T.O.Cho & L.J.McIvor	Gayliella flaccidum (Harv. ex Kütz.) T.O.Cho & L.J.McIvor	4376073	FUZZY	100	SYNONYM	SPECIES	Plantae	Rhodophyta	Florideophyceae	Ceramiales	Ceramiaceae	Ceramium	Ceramium flaccidum
	Carradoriella denudata (Dillwyn) A.M.Savoie & G.W.Saunders	Carradoriella P.C.Silva, 1996	2659269	HIGHERRANK	96	SYNONYM	GENUS	Plantae	Rhodophyta	Florideophyceae	Ceramiales	Rhodomelaceae	Polysiphonia
	Codium elisabethiae O.C.Schmidt	Codium Stackhouse, 1797	2642664	HIGHERRANK	96	ACCEPTED	GENUS	Plantae	Chlorophyta	Ulvophyceae	Bryopsidales	Codiaceae	Codium
	Gelidium microdon Kützing	Gelidium J.V.Lamour.	9460134	HIGHERRANK	96	ACCEPTED	GENUS	Plantae	Rhodophyta	Florideophyceae	Gelidiales	Gelidiaceae	Gelidium
	Herposiphonia secunda f. secunda (C.Agardh) Falkenberg	Herposiphonia secunda (C.Agardh) Ambronn	2659338	HIGHERRANK	100	ACCEPTED	SPECIES	Plantae	Rhodophyta	Florideophyceae	Ceramiales	Rhodomelaceae	Herposiphonia	Herposiphonia secunda
	Hypnea arbuscula P.J.L.Dangeard	Hypnea J.V.Lamouroux, 1813	2668293	HIGHERRANK	96	ACCEPTED	GENUS	Plantae	Rhodophyta	Florideophyceae	Gigartinales	Cystocloniaceae	Hypnea
	Jania pedunculata var. adhaerens (J.V.Lamouroux) A.S.Harvey	Jania pedunculata J.V.Lamour.	5276186	HIGHERRANK	96	ACCEPTED	SPECIES	Plantae	Rhodophyta	Florideophyceae	Corallinales	Corallinaceae	Jania	Jania pedunculata
	Laurencia minuta Vandermeulen	Laurencia J.V.Lamouroux, 1813	2660953	HIGHERRANK	91	ACCEPTED	GENUS	Plantae	Rhodophyta	Florideophyceae	Ceramiales	Rhodomelaceae	Laurencia
	Lychaete pellucida (Hudson) M.J.Wynne	Lychaete J.Agardh, 1846	2644499	HIGHERRANK	94	DOUBTFUL	GENUS	Plantae	Chlorophyta	Ulvophyceae	Cladophorales	Cladophoraceae	Lychaete
	Millerella tinerfensis (Seoane-Camba) S.M.Boo & J.M.Rico	Millerella G.H.Boo & S.M.Boo, 2016	10092748	HIGHERRANK	96	ACCEPTED	GENUS	Plantae	Rhodophyta	Florideophyceae	Gelidiales	Gelidiellaceae	Millerella
	Petalonia binghamiae (J.Agardh) K.L.Vinogradova	Petalonia Derbès & Solier, 1850	3197913	HIGHERRANK	96	ACCEPTED	GENUS	Chromista	Ochrophyta	Phaeophyceae	Scytosiphonales	Scytosiphonaceae	Petalonia
	Phyllophora gelidioides P.Crouan & H.Crouan ex Karsakoff	Phyllophora Greville, 1830	2667343	HIGHERRANK	96	ACCEPTED	GENUS	Plantae	Rhodophyta	Florideophyceae	Gigartinales	Phyllophoraceae	Phyllophora
	Treptacantha abies-marina (S.G.Gmelin) Kützing	Chromista	4	HIGHERRANK	99	ACCEPTED	KINGDOM	Chromista
	Vertebrata hypnoides (Welwitsch) Kuntze	Vertebrata S.F.Gray, 1821	2660342	HIGHERRANK	96	ACCEPTED	GENUS	Plantae	Rhodophyta	Florideophyceae	Ceramiales	Rhodomelaceae	Vertebrata
	Vertebrata reptabunda (Suhr) Díaz-Tapia & Maggs	Vertebrata S.F.Gray, 1821	2660342	HIGHERRANK	96	ACCEPTED	GENUS	Plantae	Rhodophyta	Florideophyceae	Ceramiales	Rhodomelaceae	Vertebrata
	Vertebrata tripinnata (Harvey) Kuntze	Vertebrata S.F.Gray, 1821	2660342	HIGHERRANK	96	ACCEPTED	GENUS	Plantae	Rhodophyta	Florideophyceae	Ceramiales	Rhodomelaceae	Vertebrata
